# Supplementary material for: Galectin-9 as a Potential Modulator of Lymphocyte Adhesion to Endothelium via Binding to Blood Group H Glycan
Source: Biomolecules. 2023 Jul 26;13(8):1166. doi: 10.3390/biom13081166 (PMC10452646; doi:10.3390/biom13081166)
Supplement: Supplementary file 1 [file biomolecules-13-01166-s001.zip]

Archive with 1 entries (1 files):
- biomolecules-2468335-supplementary.pdf
